# Supplementary material for: Imaging Kv1.3 Expressing Memory T Cells as a Marker of Immunotherapy Response
Source: Cancers (Basel). 2022 Feb 26;14(5):1217. doi: 10.3390/cancers14051217 (PMC8909107; doi:10.3390/cancers14051217)
Supplement: Supplementary file 1 [file cancers-14-01217-s001.zip]

Archive with 1 entries (1 files):
- cancers-1583145-supplementary.pdf
